# Supplementary material for: Molecular characterization of invasive Neisseria meningitidis isolates collected in Lithuania (2009-2019) and estimation of serogroup B meningococcal vaccine 4CMenB and MenB-Fhbp coverage
Source: Front Cell Infect Microbiol. 2023 Feb 15;13:1136211. doi: 10.3389/fcimb.2023.1136211 (PMC9975601; doi:10.3389/fcimb.2023.1136211)
Supplement: Supplementary file 1 [file Table_1.xlsx]

## Sheet: 2017-2019
											Supplementary Material
				Molecular characterization of invasive Neisseria meningitidis isolates collected in Lithuania (2009-2019) and estimation of serogroup B meningococcal vaccine 4CMenB and MenB-Fhbp coverage
				Emilija Sereikaitė, Rūta Plepytė, Aurelija Petrutienė, Dovilė Stravinskienė, Indrė Kučinskaitė-Kodzė, Vilmantas Gėgžna, Inga Ivaškevičienė, Aurelija Žvirblienė, Milda Plečkaitytė*
				* Correspondence: Milda Plečkaitytė: milda.pleckaityte@bti.vu.lt
				Supplementary Table 1. Molecular characteristics of meningococcal serogroup B isolates (2017-2019) and their predicted coverage by the MenB-Fhbp and 4CMenB vaccines
			Characteristics of isolates																		MenDeVar Index (MenB-Fhbp vaccine)	gMATS (4CMenB vaccine)
No.	Isolate no.	Year	abcZ	adk	aroE	fumC	gdh	pdhC	pgm	ST	cc	PorA_VR1	PorA_VR2	FetA_VR	fhbp allele	Fhbp peptide	nhba allele	Nhba peptide	nadA allele*	NadA peptide	Fhbp	PorA_VR2	Fhbp	Nhba
1	829	2017	8	10	5	4	5	3	8	34	32	19	15	F4-28	1	1	241	187	positive		Cross-reactive	Not covered	Covered	Not covered
2	1096	2017	8	10	5	4	5	3	8	34	32	19	15	F4-28	1	1	241	187	positive		Cross-reactive	Not covered	Covered	Not covered
3	1451	2017	8	10	5	4	5	3	8	34	32	19	15	F4-28	1	1	259	187	positive		Cross-reactive	Not covered	Covered	Not covered
4	1863	2017	8	10	5	4	5	3	8	34	32	19	15	F4-28	1	1	259	187	positive		Cross-reactive	Not covered	Covered	Not covered
5	2620	2017	8	10	5	4	5	3	8	34	32	19	15	F4-28	1	1	241	187	positive		Cross-reactive	Not covered	Covered	Not covered
6	2730	2017	8	10	5	4	5	3	8	34	32	19	15	F4-28	1	1	241	187	positive		Cross-reactive	Not covered	Covered	Not covered
7	3579	2017	12	17	6	112	9	22	8	5477	ccUA	21-2	28-7	F5-16	13	13	275	53	negative	negative	Cross-reactive	Not covered	Unpredictable	Unpredictable
8	3745	2017	8	10	5	4	5	3	8	34	32	19	15	F4-28	1	1	132	72	positive		Cross-reactive	Not covered	Covered	Unpredictable
9	3906	2017	8	10	5	4	5	3	8	34	32	19	15	F4-28	211	180	241	187	positive		Cross-reactive	Not covered	Unpredictable	Not covered
10	4531	2017	8	10	5	4	647	3	8	9779	32	19	15	F4-28	1	1	259	187	positive		Cross-reactive	Not covered	Covered	Not covered
11	8681	2017	8	10	5	4	5	3	8	34	32	19	15	F4-28	1	1	259	187	positive		Cross-reactive	Not covered	Covered	Not covered
12	10023	2017	8	10	5	4	5	3	8	34	32	19	15	F4-28	1	1	259	187	negative	negative	Cross-reactive	Not covered	Covered	Not covered
13	10867	2017	8	10	5	4	5	3	8	34	32	19	15	F4-28	1	1	259	187	positive		Cross-reactive	Not covered	Covered	Not covered
14	11427	2017	8	10	5	4	5	3	8	34	32	19	15	F4-28	1	1	259	187	positive		Cross-reactive	Not covered	Covered	Not covered
15	12456	2017	8	10	5	4	5	3	8	34	32	19	15	F4-28	1	1	259	187	positive		Cross-reactive	Not covered	Covered	Not covered
16	12475	2017	8	10	5	4	5	3	8	34	32	19	15	F4-28	1	1	241	187	positive		Cross-reactive	Not covered	Covered	Not covered
17	12957	2017	8	10	5	4	5	3	8	34	32	19	15	F4-28	1	1	241	187	positive		Cross-reactive	Not covered	Covered	Not covered
18	13530	2017	7	8	10	13	21	1154	16	16207	ccUA	negative	negative	F3-83	19	19	negative	negative	negative	negative	Cross-reactive	not estimated due to negative PCR for PorA and Nhba
19	14767	2017	8	10	5	13	5	3	8	16171	32	19	15	F4-28	1	1	259	187	positive		Cross-reactive	Not covered	Covered	Not covered
20	15998	2017	9	5	9	9	67	11	44	16176	ccUA	21-2	28-5	F5-5	231	207	1	2	negative	negative	Insufficient data	Not covered	Unpredictable	Covered
21	16619	2017	8	10	5	4	5	3	8	34	32	19	15	F4-28	1	1	259	187	positive		Cross-reactive	Not covered	Covered	Not covered
22	18673	2017	8	10	5	4	5	3	8	34	32	19	15	F4-28	1	1	259	187	positive		Cross-reactive	Not covered	Covered	Not covered
23	18932	2017	8	10	5	4	647	3	8	9779	32	19	15	F4-28	1	1	259	187	positive		Cross-reactive	Not covered	Covered	Not covered
24	21293	2017	6	125	6	9	58	178	347	15983	ccUA	7	1	F1-5	380	321	3	20	negative	negative	Insufficient data	Not covered	Unpredictable	Covered
25	21694	2017	8	10	5	4	5	3	8	34	32	19	15	F4-28	1	1	241	187	positive		Cross-reactive	Not covered	Covered	Not covered
26	22805	2017	8	5	34	17	5	128	8	15982	ccUA	5-1	10-4	F1-31	136	119	1920	6	positive		Insufficient data	Not covered	Not covered	Not covered
27	26292	2017	7	16	10	1254	10	1	1240	15979	18	18-7	9	F1-90	negative	negative	1921	1708	negative	negative	not estimated due to negative PCR for Fhbp	not estimated due to negative PCR for Fhbp
28	26320	2017	8	10	5	4	5	3	8	34	32	19	15	F4-28	1	1	259	187	positive		Cross-reactive	Not covered	Covered	Not covered
29	26583	2017	8	10	5	4	5	3	8	34	32	19	15	F4-28	1	1	259	187	positive		Cross-reactive	Not covered	Covered	Not covered
30	26584	2017	9	16	9	9	9	87	44	15980	41/44	21-2	28	F3-9	231	207	1922	1709	negative	negative	Insufficient data	Not covered	Unpredictable	Unpredictable
31	28713	2017	8	10	5	4	5	3	8	34	32	19	15	F4-28	1	1	241	187	positive		Cross-reactive	Not covered	Covered	Not covered
32	29374	2017	8	10	5	4	647	3	8	9779	32	19	15	F4-28	1	1	259	187	positive		Cross-reactive	Not covered	Covered	Not covered
33	29852	2017	206	6	470	13	249	6	9	10261	ccUA	21-2	28	F1-5	783	647	22	42	negative	negative	Insufficient data	Not covered	Not covered	Unpredictable
34	34164	2017	8	10	5	4	5	3	8	34	ST-32	19	15	F4-28	1	1	241	187	positive		Cross-reactive	Not covered	Covered	Not covered
35	34165	2017	8	10	5	4	5	3	8	34	ST-32	19	15	F4-28	1	1	241	187	positive		Cross-reactive	Not covered	Covered	Not covered
36	34452	2017	8	10	5	4	5	3	8	34	ST-32	19	15	F4-28	1	1	241	187	positive		Cross-reactive	Not covered	Covered	Not covered
37	37105	2017	8	10	5	4	5	3	8	34	ST-32	19	15	F4-28	1	1	241	187	positive		Cross-reactive	Not covered	Covered	Not covered
38	685	2018	8	10	5	4	5	3	8	34	32	19	15	F4-28	1	1	241	187	1	1	Cross-reactive	Not covered	Covered	Not covered
39	2988	2018	8	10	5	4	5	3	8	34	32	19	15	F4-28	1	1	259	187	1	1	Cross-reactive	Not covered	Covered	Not covered
40	10391	2018	3	6	9	5	11	24	9	15968	41/44	7-2	4	F1-5	4	4	1	2	negative	negative	Cross-reactive	Covered	Covered	Covered
41	13597	2018	597	10	5	4	5	3	8	9775	32	19	15	F4-28	1	1	259	187	1	1	Cross-reactive	Not covered	Covered	Not covered
42	13640	2018	597	10	5	4	5	3	8	9775	32	19	15	F4-28	1	1	259	187	1	1	Cross-reactive	Not covered	Covered	Not covered
43	18981	2018	8	10	5	4	5	3	8	34	32	19	15	F4-28	1	1	259	187	1	1	Cross-reactive	Not covered	Covered	Not covered
44	19146	2018	8	10	5	4	5	3	8	34	32	19	15	F4-28	1	1	259	187	1	1	Cross-reactive	Not covered	Covered	Not covered
45	19268	2018	8	10	1187	4	5	3	8	16792	32	19	15	F4-28	1	1	241	187	1	1	Cross-reactive	Not covered	Covered	Not covered
46	21577	2018	7	106	10	19	10	1	2	4769	18	incomplete	9	incomplete	36	37	292	6	negative	negative	Insufficient data	Not covered	Covered	Not covered
47	25566	2018	3	6	19	5	83	6	9	7670	41/44	7-2	4	F1-5	14	14	1930	1715	negative	negative	Cross-reactive	Covered	Covered	Unpredictable
48	36	2019	8	10	5	4	5	3	8	34	ST-32	19	15	F4-28	1	1	241	187	1	1	Cross-reactive	Not covered	Covered	Not covered
49	2619	2019	8	10	5	4	647	3	8	9779	ST-32	19	15	F4-28	1	1	259	187	1	1	Cross-reactive	Not covered	Covered	Not covered
50	4557	2019	8	10	5	4	5	3	8	34	ST-32	19	15	F4-28	1	1	259	187	1	1	Cross-reactive	Not covered	Covered	Not covered
51	5521	2019	8	10	5	4	647	3	8	9779	ST-32	19	15	F4-28	1	1	259	187	1	1	Cross-reactive	Not covered	Covered	Not covered
52	7993	2019	597	10	5	4	5	3	8	9775	ST-32	19	15	F4-28	1	1	259	187	1	1	Cross-reactive	Not covered	Covered	Not covered
53	8009	2019	597	10	5	4	5	3	8	9775	ST-32	19	15	F4-28	1	1	259	187	1	1	Cross-reactive	Not covered	Covered	Not covered
54	14237	2019	8	10	5	4	5	3	8	34	ST-32	19	15	F4-28	1	1	259	187	1	1	Cross-reactive	Not covered	Covered	Not covered
55	19669	2019	8	10	5	4	5	3	8	34	ST-32	19	15	F4-28	1	1	241	187	1	1	Cross-reactive	Not covered	Covered	Not covered
56	35685	2019	8	10	5	4	5	3	8	34	ST-32	19	15	F4-28	1	1	241	187	1	1	Cross-reactive	Not covered	Covered	Not covered
57	35803	2019	8	10	5	4	5	3	8	34	ST-32	19	15	F4-28	1	1	259	187	1	1	Cross-reactive	Not covered	Covered	Not covered
59	36536	2019	8	10	5	4	5	3	8	34	ST-32	19	15	F5-1	1	1	241	187	1	1	Cross-reactive	Not covered	Covered	Not covered
59	38997	2019	2	8	10	19	6	1	2	9774	ST-18	7-1	4-1	F5-15	36	37	9	6	negative	negative	Insufficient data	Not covered	Covered	Not covered
60	40653	2019	8	10	5	4	5	3	8	34	ST-32	19	15	F4-28	1	1	241	187	1	1	Cross-reactive	Not covered	Covered	Not covered
																		new antigen allele
																		new STS
*NadA does not contribute to coverage in gMATS (Muzzi et al., 2019); positive, nadA presence detected using primers nadaintF and nadaintR with subsequent sequencing of the PCR product (Lucidarme et al., 2009); negative, nadaA was not detected either using WGS or by PCR.
